# Supplementary material for: Reactive Oxygen and Related Regulatory Factors Involved in Ethylene-Induced Petal Abscission in Roses
Source: Plants (Basel). 2024 Jun 21;13(13):1718. doi: 10.3390/plants13131718 (PMC11244382; doi:10.3390/plants13131718)
Supplement: Supplementary file 1 [file plants-13-01718-s001.zip]

Archive with 1 entries (1 files):
- plants-3011319-supplementary.xlsx
