# Supplementary material for: Reactive Oxygen and Related Regulatory Factors Involved in Ethylene-Induced Petal Abscission in Roses
Source: Plants (Basel). 2024 Jun 21;13(13):1718. doi: 10.3390/plants13131718 (PMC11244382; doi:10.3390/plants13131718)
Supplement: Supplementary file 1 [file plants-13-01718-s001.zip › plants-3011319-supplementary.xlsx]

## Sheet: Sheet1
Supplementary Table S1. Sequences of the primers.
Gene	Primer F(5'-3')	Primer R (5'-3')
RhUBI2	GCCCTGGTGCGTTCCCAACTG	CCTGCGTGTCTGTCCGCATTG
RhNOT9a	GTTTGGAGGTCCGATTGGTT	AACAGAGCAGCAACAGTACC
RhCCR4	GCCGCACTGTTACAGGAGAT	AGCCACGCACTGAAGAAGAG
RhUBC30	TTGTTTTGAGCCCCAGAGAC	TCATGAAGAGCATCGACAGC
RhSOD1	TTGTTTTGAGCCCCAGAGAC	TGAAGAGCATCGACAGCAAC
RhAPX6.1	ACTTGTTGCTCTGTCAGGTG	ATGCTTGACATACTGAGGACA
RhAPX11.3	CACTCTCTGGGGCTCATACG	AATGCCTCCTCATCCTTTGCAT
RhCATA	AGCTGGGAATTACCCTGAGT	TGCCTCTGGGTGTCAGAATA
RhPLATZ9	GGTGACCACGACCTTTCATT	AAAGAAGGGTGCACGATGAG
RhWRKY33a	AATGAGCCTGAGGCCAAAAG	CTCGTATCGTGAGATGCTCG
RhGPX1	ACGTTGCTTCAAAATGTGGCT	CAGTGCTGGGACCATTGACA
RhRHS17	GTGAAAACGCTTCCCAATCG	TTCGGAACAACAAGGGTAGC
RhIDH1	GGTGTGAGCTCGCTCAATATG	GAGCAGAACTTTGTGATCACCTTGA
RhIDH-III	GAAAGCAAACCCAGTAGCCT	TTTGTCCTGAACTTGCCCTC
RhERS	ATGCTGGTTGGAAGAACTGG	TGTGCAGTAAAAGCACGCTA
RhPBL32	GCATTATGGACCCTCGACTG	TCGAGGTGACTGTTGGTAGT
RhFRS5	TGGCCAGAATTTGTCTGAGGATGA	TGCAAGGTTACCATTCCAGACTT
RhRAC5	CTCTAATCAGCAAGGCCAGC	TAATTGGCACTGCACCAGG
RhRAC1	AGTGCTCAGGGAGAGGAAAT	ACCTTAATGGCTGCGTCAAA
RhRBOHD	ATGGCCTCCTCAACTCTTCT	CACTAATGTTGCGTCTCCGA
RhRBOHC	GCAAATGGACGCGAGAACTT	TTGTGCTGCTGTCTCCTCATT
